# Supplementary material for: Long-Term Fate Mapping Using Conditional Lentiviral Vectors Reveals a Continuous Contribution of Radial Glia-Like Cells to Adult Hippocampal Neurogenesis in Mice
Source: PLoS One. 2015 Nov 23;10(11):e0143772. doi: 10.1371/journal.pone.0143772 (PMC4658138; doi:10.1371/journal.pone.0143772)
Supplement: S1 Table — These data reflect the raw data shown in Fig 4A. (XLSX) [file pone.0143772.s001.xlsx]

## Sheet: SI1
	# eGFP+ cells
	time p.i.	mean	s.e.m.	n
	4d	837	160.8	4
	10d	1788	342	5
	1m	2169	400.2	4
	3m	4264	1016	7
	9m	7629	895.5	5
