# Supplementary material for: Long-Term Fate Mapping Using Conditional Lentiviral Vectors Reveals a Continuous Contribution of Radial Glia-Like Cells to Adult Hippocampal Neurogenesis in Mice
Source: PLoS One. 2015 Nov 23;10(11):e0143772. doi: 10.1371/journal.pone.0143772 (PMC4658138; doi:10.1371/journal.pone.0143772)
Supplement: S2 Table — These data reflect the raw data shown in Fig 7A. (XLSX) [file pone.0143772.s002.xlsx]

## Sheet: SI2
	The % of different labeled cell types at different time points p.i.
		radial glia-like cells (GFAP+ SOX2+)			amplifying progenitors (GFAP- SOX2+)			mature astrocytes (GFAP+ S100b+)			neuroblasts (DCX+ NeuN-)			immature neurons (DCX+ NeuN+)			mature neurons (DCX- NeuN+)
	days p.i.	mean	s.e.m.	n	mean	s.e.m.	n	mean	s.e.m.	n	mean	s.e.m.	n	mean	s.e.m.	n	mean	s.e.m.	n
	10	47	3.7	4	5	1.7	4	4	3.1	4	14	3.1	4	15	5.5	4	17	3.6	4
	30	21.7	2.2	3	3.9	1.6	3	4.1	0.4	3	4.8	2.4	3	1.7	1.2	3	65.3	3.4	3
	90	10.8	1	3	1.9	0.6	3	2.2	0.2	2	2.3	1.2	3	2	1.4	3	84.1	4.2	3
	246	7.2	0.6	3	1.2	0.7	3	2.7	0.8	3	0.2	0.2	3	0.6	0.2	3	90.9	1.3	3
