# Supplementary material for: Long-Term Fate Mapping Using Conditional Lentiviral Vectors Reveals a Continuous Contribution of Radial Glia-Like Cells to Adult Hippocampal Neurogenesis in Mice
Source: PLoS One. 2015 Nov 23;10(11):e0143772. doi: 10.1371/journal.pone.0143772 (PMC4658138; doi:10.1371/journal.pone.0143772)
Supplement: S3 Table — These data reflect the raw data shown in Fig 7B. (XLSX) [file pone.0143772.s003.xlsx]

## Sheet: SI3
	The absolute number of labeled cells within each population at different time points
		radial glia-like cells (GFAP+ SOX2+)			amplifying progenitors (GFAP- SOX2+)			mature astrocytes (GFAP+ S100b+)			neuroblasts (DCX+ NeuN-)			immature neurons (DCX+ NeuN+)			mature neurons (DCX- NeuN+)
	days p.i.	mean	s.e.m.	n	mean	s.e.m.	n	mean	s.e.m.	n	mean	s.e.m.	n	mean	s.e.m.	n	mean	s.e.m.	n
	10	935	77	4	102	35	4	87	61	4	284	63	4	297	112	4	344	70	4
	30	539	67	3	98	46	3	95	20	3	111	52	3	44	33	3	1502	160	3
	90	447	81	3	71	15	3	100	3	2	85	47	3	77	55	3	3446	424	3
	246	614	21	3	90	56	3	241	80	3	13	13	3	54	12	3	7942	957	3
